# Supplementary material for: The ebony Gene in Silkworm Black Pupae Significantly Affects 30 K Proteins During the Pupal Stage
Source: Genes (Basel). 2024 Nov 29;15(12):1560. doi: 10.3390/genes15121560 (PMC11675696; doi:10.3390/genes15121560)
Supplement: Supplementary file 1 [file genes-15-01560-s001.zip]

Archive with 1 entries (1 files):
- genes-3294588-supplementary.pdf
